# Supplementary material for: Genotype-Phenotype Correlation in Hypertrophic Cardiomyopathy: New Variant p.Arg652Lys in MYH7
Source: Genes (Basel). 2022 Feb 9;13(2):320. doi: 10.3390/genes13020320 (PMC8872101; doi:10.3390/genes13020320)
Supplement: Supplementary file 1 [file genes-13-00320-s001.zip]

Archive with 1 entries (1 files):
- genes-1525944-supplementary.pdf
